# Supplementary material for: Advanced Gene-Expression Analysis of Skeletal Muscles Focusing on Normal, Glucose-Intolerant, and Diabetic Individuals with Type 2 Diabetes
Source: Biomedicines. 2025 Sep 6;13(9):2181. doi: 10.3390/biomedicines13092181 (PMC12467317; doi:10.3390/biomedicines13092181)
Supplement: Supplementary file 1 [file biomedicines-13-02181-s001.zip › Table S1.xlsx]

## Sheet: Sheet1
Gene	KS pvalue	Description
TSPAN9	0.00360715	DownRegInDiabetes
GNA11	0.000777497	DownRegInDiabetes
CEACAM1	0.00964014	DownRegInDiabetes
MTMR7	0.00237845	DownRegInDiabetes		DownRegInDiabetes	Down Regulated in Diabetes compared to Normal
ZNF416	0.00102217	DownRegInDiabetes		UpRegInDiabetes	Up-regulated in Diabetes compared to Normal
PPP1R15A	0.000534886	DownRegInDiabetes
TRMT6	0.00807949	UpRegInDiabetes
TFAP4	0.00832331	UpRegInDiabetes
PSMD5	0.00546874	UpRegInDiabetes
MAPK13	0.00347309	DownRegInDiabetes
THAP7	0.00185128	DownRegInDiabetes
NIPSNAP1	0.00288522	DownRegInDiabetes
CTSG	0.00417529	UpRegInDiabetes
TAF9	0.00348729	DownRegInDiabetes
STS	0.00926564	DownRegInDiabetes
ATP1B4	0.00377224	UpRegInDiabetes
PIN4	0.00276146	DownRegInDiabetes
MAGED2	0.00594838	UpRegInDiabetes
DECR1	0.00435399	DownRegInDiabetes
PON2	0.00133702	UpRegInDiabetes
PLGRKT	0.0089185	DownRegInDiabetes
RPS6KB1	0.00435399	UpRegInDiabetes
DDX5	0.00660021	UpRegInDiabetes
RANGRF	0.00237845	DownRegInDiabetes
LDHA	0.00157055	UpRegInDiabetes
CNOT2	0.00300264	UpRegInDiabetes
STK38	0.00723866	UpRegInDiabetes
VEGFA	0.00276146	DownRegInDiabetes
MTREX	0.00522802	UpRegInDiabetes
WDR77	0.00185128	DownRegInDiabetes
HMGCL	0.0089185	DownRegInDiabetes
STAG1	0.0089185	UpRegInDiabetes
GLRX	0.00139246	UpRegInDiabetes
ALG5	0.00571028	UpRegInDiabetes
ZNF415	0.00964014	DownRegInDiabetes
SCGB1D2	9.4893011032271e-05	DownRegInDiabetes
MRPS7	0.00250539	DownRegInDiabetes
MIF4GD	0.00499232	UpRegInDiabetes
NECAB3	0.00964014	DownRegInDiabetes
LRFN3	0.000257953	DownRegInDiabetes
MLX	0.00347309	DownRegInDiabetes
NSRP1	0.00455174	UpRegInDiabetes
HSPA2	0.00639737	UpRegInDiabetes
NDUFB2	0.00288522	DownRegInDiabetes
SIRT2	0.000534886	DownRegInDiabetes
UBE2M	0.00926564	DownRegInDiabetes
SLC7A10	0.00139246	DownRegInDiabetes
COX4I1	0.00276146	DownRegInDiabetes
VPS25	0.000907087	DownRegInDiabetes
DNAJB1	2.4652972299144e-06	DownRegInDiabetes
DPH6	0.00177977	UpRegInDiabetes
TRAFD1	0.0089185	DownRegInDiabetes
CDK4	0.00185128	DownRegInDiabetes
SLC31A2	0.000323663	UpRegInDiabetes
DMRT2	0.000635682	DownRegInDiabetes
UNC13C	0.00732415	UpRegInDiabetes
LIAS	0.00276146	DownRegInDiabetes
SPPL2A	0.000962415	UpRegInDiabetes
RPL8	0.00522802	DownRegInDiabetes
CDKN2C	0.00127708	DownRegInDiabetes
PPARA	0.00213966	DownRegInDiabetes
ASPA	0.00329433	UpRegInDiabetes
FNBP4	0.00546874	UpRegInDiabetes
KIF1B	0.000473716	UpRegInDiabetes
ATP6V0E1	0.00177977	DownRegInDiabetes
POLB	0.0020324	UpRegInDiabetes
WNT2	0.00250539	UpRegInDiabetes
AHI1	0.00213966	DownRegInDiabetes
SLC25A13	0.000962415	UpRegInDiabetes
SLC38A4	0.00276146	UpRegInDiabetes
BEST3	0.000857309	UpRegInDiabetes
SUOX	0.00102217	DownRegInDiabetes
BNIP2	0.00401798	UpRegInDiabetes
UBE2Q2	0.000116904	UpRegInDiabetes
WDR61	0.000590823	UpRegInDiabetes
WDR93	0.00639737	DownRegInDiabetes
CDH13	0.00832331	UpRegInDiabetes
CPNE7	0.00336579	DownRegInDiabetes
UNC45B	0.00768624	UpRegInDiabetes
SAE1	0.000291296	UpRegInDiabetes
ECSIT	0.00417529	DownRegInDiabetes
PSMB6	0.00964014	DownRegInDiabetes
VPS54	0.00617879	UpRegInDiabetes
PELO	0.000813933	DownRegInDiabetes
ARHGAP36	0.00185128	UpRegInDiabetes
IMMP1L	0.00342431	DownRegInDiabetes
COMMD7	0.000197756	DownRegInDiabetes
CWC15	0.00860314	DownRegInDiabetes
HOMER1	0.000907087	UpRegInDiabetes
TIA1	0.00144218	UpRegInDiabetes
SLC30A6	0.00768624	DownRegInDiabetes
UQCRB	0.00546874	DownRegInDiabetes
UBE2L6	0.00300264	DownRegInDiabetes
CCNB2	0.00320911	UpRegInDiabetes
MX1	0.00351726	DownRegInDiabetes
TENT5B	0.00263395	DownRegInDiabetes
NUP35	0.00926564	UpRegInDiabetes
TRIM54	0.00300264	UpRegInDiabetes
MFSD8	0.00139246	UpRegInDiabetes
ANKRA2	0.00832331	UpRegInDiabetes
RPP25L	0.00617879	DownRegInDiabetes
C2	1.6217601265911e-05	UpRegInDiabetes
STIM1	0.00752518	UpRegInDiabetes
ATP5PD	0.00455174	DownRegInDiabetes
CD14	0.00499232	UpRegInDiabetes
SESN1	0.00177977	UpRegInDiabetes
PLRG1	0.00455174	UpRegInDiabetes
PTGER4	0.00417529	DownRegInDiabetes
SLC25A33	0.00546874	UpRegInDiabetes
ANKRD49	0.00401798	UpRegInDiabetes
STIP1	0.00455174	DownRegInDiabetes
SEMA4C	0.00263395	DownRegInDiabetes
SNX7	0.00926564	UpRegInDiabetes
MTM1	0.00832331	UpRegInDiabetes
REEP4	0.00807949	UpRegInDiabetes
ZNF692	0.00617879	UpRegInDiabetes
DCXR	0.00225573	DownRegInDiabetes
ZNF57	0.00694523	DownRegInDiabetes
PATJ	0.00127708	UpRegInDiabetes
TMEM134	0.0089185	DownRegInDiabetes
SMG1P1	0.00786886	DownRegInDiabetes
MICOS13	0.00522802	DownRegInDiabetes
RIN1	0.00499232	DownRegInDiabetes
ARHGAP12	0.00522802	UpRegInDiabetes
AQP1	0.00860314	DownRegInDiabetes
DCAF6	0.00388368	UpRegInDiabetes
TMEM25	0.00860314	UpRegInDiabetes
C8orf82	0.00320911	DownRegInDiabetes
LIMCH1	4.17810330777257e-09	UpRegInDiabetes
UCP3	0.0019358	UpRegInDiabetes
H2AC6	0.000387081	UpRegInDiabetes
WSB2	0.000443318	DownRegInDiabetes
CNOT4	0.00660021	DownRegInDiabetes
TSC22D3	0.00347309	UpRegInDiabetes
CCNG2	0.0020324	UpRegInDiabetes
EEF1D	0.00401798	DownRegInDiabetes
C18orf32	0.00964014	UpRegInDiabetes
GLTP	0.00964014	DownRegInDiabetes
OSBPL1A	0.0031113	UpRegInDiabetes
CLK1	0.00263395	UpRegInDiabetes
DNAJC4	0.00388368	DownRegInDiabetes
VSIG10	0.00926564	DownRegInDiabetes
RUVBL1	0.00571028	DownRegInDiabetes
GPR4	0.00546874	DownRegInDiabetes
LRRC61	0.00417529	DownRegInDiabetes
NUCB2	0.00926564	UpRegInDiabetes
CDC25C	0.00723866	DownRegInDiabetes
PIP4K2A	0.00639737	DownRegInDiabetes
MBOAT1	0.00360715	DownRegInDiabetes
MED14	0.000907087	UpRegInDiabetes
PLEKHJ1	7.29290832603979e-05	DownRegInDiabetes
ANO2	0.00571028	DownRegInDiabetes
NDUFA12	0.000813933	DownRegInDiabetes
FUNDC2P1	0.00401798	DownRegInDiabetes
RAB12	0.00185128	UpRegInDiabetes
PDLIM1	0.00926564	DownRegInDiabetes
UQCR10	0.0089185	DownRegInDiabetes
AMY1B	0.00127708	UpRegInDiabetes
C8orf33	0.00768624	DownRegInDiabetes
KLHDC8B	0.00300264	DownRegInDiabetes
SLC8A1	0.00347309	UpRegInDiabetes
VSTM4	0.00225573	UpRegInDiabetes
PRKCH	0.0031113	DownRegInDiabetes
PPFIA3	0.000291296	DownRegInDiabetes
ZNF555	0.00660021	DownRegInDiabetes
ACTR8	0.0019358	DownRegInDiabetes
LRRFIP2	0.000265782	UpRegInDiabetes
ATF3	0.0019358	DownRegInDiabetes
AGPAT1	0.0089185	DownRegInDiabetes
PTDSS1	0.0020324	DownRegInDiabetes
ARL4C	0.000473716	UpRegInDiabetes
GSPT2	0.00678382	DownRegInDiabetes
PTGES	0.00401798	UpRegInDiabetes
CDK11B	0.00139246	UpRegInDiabetes
GATA2	0.00786886	DownRegInDiabetes
BABAM2	0.00225573	DownRegInDiabetes
DPH5	0.00732415	DownRegInDiabetes
GSDME	0.00639737	DownRegInDiabetes
DPYSL3	0.00499232	DownRegInDiabetes
FOXO3	0.00499232	UpRegInDiabetes
CPTP	0.00417529	DownRegInDiabetes
TNNI3	0.00860314	DownRegInDiabetes
CSNK1G3	0.00144218	UpRegInDiabetes
SNRPN	0.00225573	UpRegInDiabetes
CKB	0.000709696	DownRegInDiabetes
LDHB	3.21887068814863e-05	DownRegInDiabetes
HSP90AB1	0.00455174	DownRegInDiabetes
S100A4	0.00617879	UpRegInDiabetes
HNRNPA2B1	0.00860314	UpRegInDiabetes
PGAP1	0.00435399	UpRegInDiabetes
HTT	0.000534886	UpRegInDiabetes
ATP5MC1	0.0019358	DownRegInDiabetes
CDK11A	0.00300264	UpRegInDiabetes
AKAP9	0.00121407	UpRegInDiabetes
PCED1A	0.000136625	UpRegInDiabetes
LRBA	0.00133702	UpRegInDiabetes
ZFYVE27	0.00288522	DownRegInDiabetes
PHF11	0.0089185	UpRegInDiabetes
BDH1	5.21558368882236e-05	DownRegInDiabetes
AHCYL1	0.00213966	UpRegInDiabetes
SLC25A29	0.00121407	DownRegInDiabetes
MAP1LC3A	0.00455174	DownRegInDiabetes
GRAMD4	0.00237845	UpRegInDiabetes
AMY2B	0.00152093	UpRegInDiabetes
MT-ND5	0.00368139	DownRegInDiabetes
SNX6	0.00455174	UpRegInDiabetes
FBH1	0.00639737	DownRegInDiabetes
SCCPDH	0.00476565	DownRegInDiabetes
OPN3	0.00617879	DownRegInDiabetes
MTR	0.00300264	UpRegInDiabetes
GNPAT	0.00807949	DownRegInDiabetes
RPS6KA1	0.0089185	DownRegInDiabetes
TMEM181	0.00377224	UpRegInDiabetes
SLC41A1	0.00213966	DownRegInDiabetes
CDC73	0.000682557	UpRegInDiabetes
DUSP23	0.00964014	UpRegInDiabetes
ASH1L	0.00499232	UpRegInDiabetes
IVL	0.00678382	DownRegInDiabetes
OAT	0.00964014	UpRegInDiabetes
SLC16A10	0.00594838	UpRegInDiabetes
RARS2	0.00708534	UpRegInDiabetes
STXBP3	0.00329433	UpRegInDiabetes
HENMT1	0.0019358	UpRegInDiabetes
DDX43	0.00476565	UpRegInDiabetes
SRSF11	0.00694523	UpRegInDiabetes
PPP1R3D	0.00786886	UpRegInDiabetes
PLPP7	0.000709696	DownRegInDiabetes
TIMM8A	0.00926564	DownRegInDiabetes
NDUFS5	0.00694523	DownRegInDiabetes
RRAGC	0.0020324	DownRegInDiabetes
RPA4	0.00354437	UpRegInDiabetes
PAQR7	0.0089185	DownRegInDiabetes
THNSL1	0.00522802	DownRegInDiabetes
PPP1R11	0.0089185	DownRegInDiabetes
C9orf135	0.0089185	DownRegInDiabetes
SRPX	0.00639737	UpRegInDiabetes
GPCPD1	0.000504532	DownRegInDiabetes
SMPX	0.0019358	DownRegInDiabetes
FOXO1	0.00694523	UpRegInDiabetes
RPS6KA3	0.00499232	UpRegInDiabetes
MAB21L1	0.00964014	UpRegInDiabetes
FKBP1B	0.0089185	UpRegInDiabetes
FGF9	0.0019358	DownRegInDiabetes
NKX3-2	0.00594838	UpRegInDiabetes
MSX1	0.00455174	DownRegInDiabetes
IGHV2-5	0.00964014	UpRegInDiabetes
