# Supplementary material for: Advanced Gene-Expression Analysis of Skeletal Muscles Focusing on Normal, Glucose-Intolerant, and Diabetic Individuals with Type 2 Diabetes
Source: Biomedicines. 2025 Sep 6;13(9):2181. doi: 10.3390/biomedicines13092181 (PMC12467317; doi:10.3390/biomedicines13092181)
Supplement: Supplementary file 1 [file biomedicines-13-02181-s001.zip › Table S2.xlsx]

## Sheet: Sheet1
Gene	KS pvalue	Description
UPP2	0.0070118	DownRegInGlucoseInt
AASDH	0.0070118	DownRegInGlucoseInt
KDELR3	0.0096992	DownRegInGlucoseInt
FERMT1	0.00507012	DownRegInGlucoseInt		DownRegInGlucoseInt	Down Regulated in Glucose Intolerant compared to Normal
DHRS12	0.00172546	DownRegInGlucoseInt		UpRegInGlucoseInt	Up-regulated in Glucose Intolerant compared to Normal
PAF1	0.00119968	DownRegInGlucoseInt
WASL	0.00835126	DownRegInGlucoseInt
C3orf14	0.00783204	DownRegInGlucoseInt
WDFY1	0.00153141	DownRegInGlucoseInt
NDUFS1	0.00565055	DownRegInGlucoseInt
B4GALT6	0.00835126	DownRegInGlucoseInt
VASP	0.00874449	DownRegInGlucoseInt
YEATS4	0.00403508	DownRegInGlucoseInt
HCFC1R1	0.00172546	DownRegInGlucoseInt
ERI1	0.00507012	DownRegInGlucoseInt
MICB	0.00335331	DownRegInGlucoseInt
CCDC62	0.00403508	UpRegInGlucoseInt
NOL11	0.0042149	DownRegInGlucoseInt
FOPNL	0.00928832	DownRegInGlucoseInt
NUP42	0.00835126	DownRegInGlucoseInt
ECPAS	0.00835126	DownRegInGlucoseInt
CREBZF	1.67834690170121e-05	UpRegInGlucoseInt
LYZ	0.00299571	UpRegInGlucoseInt
SECISBP2L	0.00453163	DownRegInGlucoseInt
SERPINA10	0.00299571	UpRegInGlucoseInt
PTGES3	0.00453163	DownRegInGlucoseInt
ADNP2	0.00835126	DownRegInGlucoseInt
RBM42	0.00928832	DownRegInGlucoseInt
ARPC1A	0.00763758	DownRegInGlucoseInt
SRD5A3	0.0019436	DownRegInGlucoseInt
CUL3	0.00299571	DownRegInGlucoseInt
NOB1	0.00835126	DownRegInGlucoseInt
UNC45B	0.0024696	DownRegInGlucoseInt
TRIM65	0.00277912	UpRegInGlucoseInt
UBXN4	0.00835126	DownRegInGlucoseInt
ARHGAP36	0.0019436	DownRegInGlucoseInt
CCDC7	0.00507012	DownRegInGlucoseInt
BCCIP	0.00835126	DownRegInGlucoseInt
PDK1	0.00218919	UpRegInGlucoseInt
CCSAP	0.00783204	DownRegInGlucoseInt
NCAM2	0.00119968	DownRegInGlucoseInt
SMC2	0.00565055	UpRegInGlucoseInt
MITD1	0.00668333	UpRegInGlucoseInt
HBD	0.00763758	UpRegInGlucoseInt
PSME3	0.00974785	DownRegInGlucoseInt
PDPN	0.002671	DownRegInGlucoseInt
MRPL55	0.00668333	DownRegInGlucoseInt
NEUROD1	0.00763758	UpRegInGlucoseInt
RNF25	0.00375726	DownRegInGlucoseInt
PIGX	0.0096992	DownRegInGlucoseInt
IL15	3.03885085711775e-05	UpRegInGlucoseInt
HK1	0.00279229	DownRegInGlucoseInt
ZNF319	0.000855581	DownRegInGlucoseInt
ILK	0.00748008	DownRegInGlucoseInt
SNX20	0.00628687	DownRegInGlucoseInt
SETD5	0.00928832	DownRegInGlucoseInt
TMEM126A	0.00565055	DownRegInGlucoseInt
PCNX1	0.0096992	DownRegInGlucoseInt
ADH1B	0.00172546	DownRegInGlucoseInt
KRT74	0.00153141	DownRegInGlucoseInt
SEC16B	0.000916233	DownRegInGlucoseInt
AOC3	0.000969595	DownRegInGlucoseInt
ATP2A2	0.00299571	DownRegInGlucoseInt
C12orf76	0.0096992	DownRegInGlucoseInt
CCDC14	0.00403508	DownRegInGlucoseInt
WNK1	0.00135761	DownRegInGlucoseInt
EEF1D	0.00124235	DownRegInGlucoseInt
INTS3	0.0070118	DownRegInGlucoseInt
SCAMP1	0.00596128	DownRegInGlucoseInt
LRIG3	0.0086293	UpRegInGlucoseInt
SMCHD1	0.00835126	DownRegInGlucoseInt
TMEM108	0.00453163	DownRegInGlucoseInt
SRRM1	0.00835126	DownRegInGlucoseInt
ZCCHC10	0.00748008	DownRegInGlucoseInt
PRMT5	0.00928832	DownRegInGlucoseInt
HNRNPM	0.0086293	UpRegInGlucoseInt
RNF10	0.0070118	DownRegInGlucoseInt
CCNC	0.00928832	DownRegInGlucoseInt
IP6K2	0.00466553	UpRegInGlucoseInt
FAM181B	0.00835126	DownRegInGlucoseInt
NDUFB1	0.00596128	DownRegInGlucoseInt
PIGP	0.00453163	DownRegInGlucoseInt
REC114	0.00674858	DownRegInGlucoseInt
SS18L1	0.00172546	DownRegInGlucoseInt
OR51J1	0.0096992	DownRegInGlucoseInt
CCDC28A	1.67834690170121e-05	UpRegInGlucoseInt
LRRFIP2	0.002671	UpRegInGlucoseInt
STARD7	0.0042149	DownRegInGlucoseInt
PRKN	0.00928832	DownRegInGlucoseInt
PARVB	0.0086293	DownRegInGlucoseInt
ENY2	0.00453163	DownRegInGlucoseInt
ENOSF1	0.00466553	UpRegInGlucoseInt
ACSL4	0.00748008	DownRegInGlucoseInt
H1-0	0.0019436	DownRegInGlucoseInt
DPYSL3	0.000358341	DownRegInGlucoseInt
HOXA9	0.00316246	DownRegInGlucoseInt
AP3D1	0.00140586	DownRegInGlucoseInt
CLCN3	0.00748008	DownRegInGlucoseInt
CD5	0.00835126	DownRegInGlucoseInt
GPAM	0.00628687	DownRegInGlucoseInt
NFAT5	0.00748008	DownRegInGlucoseInt
KRT72	0.00153141	DownRegInGlucoseInt
DNM2	0.00012619	DownRegInGlucoseInt
GBP4	0.00277912	DownRegInGlucoseInt
PCED1A	0.00210017	DownRegInGlucoseInt
CHD4	0.00058403	DownRegInGlucoseInt
MAP1LC3C	0.0086293	UpRegInGlucoseInt
ANKRD20A4	0.00403508	DownRegInGlucoseInt
PAX5	0.00375726	UpRegInGlucoseInt
DNA2	0.00565055	UpRegInGlucoseInt
TMA16	0.00835126	UpRegInGlucoseInt
SRGAP3	0.000374117	UpRegInGlucoseInt
SMC3	0.00596128	DownRegInGlucoseInt
NR1I3	0.00403508	DownRegInGlucoseInt
MNDA	9.56969804251084e-05	DownRegInGlucoseInt
RBM15	0.00299571	DownRegInGlucoseInt
SRSF11	0.00357906	DownRegInGlucoseInt
ZNF280C	0.00237396	DownRegInGlucoseInt
DCAF12L1	0.00507012	DownRegInGlucoseInt
CYP4X1	0.00928832	DownRegInGlucoseInt
LDLRAP1	0.0096992	DownRegInGlucoseInt
ACBD5	0.00748008	DownRegInGlucoseInt
ANKRD20A2	0.00403508	DownRegInGlucoseInt
MRPS26	0.00748008	DownRegInGlucoseInt
PUM3	0.00403508	DownRegInGlucoseInt
MSX1	0.00172546	DownRegInGlucoseInt
WIZ	0.00565055	DownRegInGlucoseInt
TRAPPC9	0.0024696	DownRegInGlucoseInt
KMT2A	0.00668333	DownRegInGlucoseInt
