# Supplementary material for: Advanced Gene-Expression Analysis of Skeletal Muscles Focusing on Normal, Glucose-Intolerant, and Diabetic Individuals with Type 2 Diabetes
Source: Biomedicines. 2025 Sep 6;13(9):2181. doi: 10.3390/biomedicines13092181 (PMC12467317; doi:10.3390/biomedicines13092181)
Supplement: Supplementary file 1 [file biomedicines-13-02181-s001.zip › Table S3.xlsx]

## Sheet: Sheet1
Gene	KS pvalue	Description
NDUFAF7	0.00697245	DownGluIntUpDiab
BOD1L1	0.00882857	DownGluIntUpDiab
ZNF416	0.00985166	DownGluIntUpDiab
SLC22A4	0.00362981	UpRegGluIntDownDiab		DownGluIntUpDiab	Down Regulated in Glucose Intolerant compared to Diabetes
RASD2	0.00392136	UpRegGluIntDownDiab		UpRegGluIntDownDiab	Up-regulated in Glucose Intolerant compared to Diabetes
MACROD2	0.00882857	DownGluIntUpDiab
HTATSF1	0.00325846	DownGluIntUpDiab
PAG1	0.00362981	DownGluIntUpDiab
RPL18A	0.00985166	DownGluIntUpDiab
NPVF	0.00775311	DownGluIntUpDiab
WASL	0.00220871	DownGluIntUpDiab
SELPLG	0.00558934	DownGluIntUpDiab
C3orf14	0.00143599	UpRegGluIntDownDiab
WDFY1	0.000137713	UpRegGluIntDownDiab
MAPRE3	0.00524981	DownGluIntUpDiab
SNX17	0.00325846	UpRegGluIntDownDiab
FILIP1	0.00325846	DownGluIntUpDiab
GLRX	0.00173538	DownGluIntUpDiab
PCDHB10	0.0043655	DownGluIntUpDiab
RIF1	0.00985166	DownGluIntUpDiab
RTN2	0.00882857	DownGluIntUpDiab
HTN1	0.00122839	UpRegGluIntDownDiab
YEATS4	0.00524981	DownGluIntUpDiab
VPS13C	0.00882857	DownGluIntUpDiab
ERI1	0.00239833	DownGluIntUpDiab
CDADC1	0.00660914	DownGluIntUpDiab
MICB	0.00143599	DownGluIntUpDiab
CNN1	0.00345412	DownGluIntUpDiab
ZNF655	0.0043655	DownGluIntUpDiab
UBE2M	0.00784196	UpRegGluIntDownDiab
EIF2S3	0.000314014	UpRegGluIntDownDiab
ELP3	0.00746368	UpRegGluIntDownDiab
REPS1	0.00697245	UpRegGluIntDownDiab
KCNMB4	0.00293436	DownGluIntUpDiab
NUSAP1	0.00905314	DownGluIntUpDiab
UBN1	0.00985166	DownGluIntUpDiab
SMURF2	0.00558934	DownGluIntUpDiab
RPL8	0.00775311	DownGluIntUpDiab
TOLLIP	0.00482353	DownGluIntUpDiab
KIF1B	0.00392136	DownGluIntUpDiab
SNX25	0.0043655	DownGluIntUpDiab
SCAP	0.00746368	UpRegGluIntDownDiab
VAPB	0.00746368	DownGluIntUpDiab
BRINP1	0.00985166	DownGluIntUpDiab
SCAF11	0.00117809	DownGluIntUpDiab
ESCO1	0.0043655	DownGluIntUpDiab
EVI5L	0.00325846	DownGluIntUpDiab
UBXN4	0.000445359	DownGluIntUpDiab
DOK2	0.00558934	DownGluIntUpDiab
ZNF16	0.000172552	UpRegGluIntDownDiab
PROSER2	0.00926984	DownGluIntUpDiab
CCDC7	0.000959214	DownGluIntUpDiab
ENDOD1	0.00746368	DownGluIntUpDiab
BSCL2	0.00985166	DownGluIntUpDiab
ANK3	0.000137713	DownGluIntUpDiab
AKAP6	0.00524981	DownGluIntUpDiab
RPIA	0.00101459	UpRegGluIntDownDiab
ATP5MC3	0.00524981	DownGluIntUpDiab
PDIA4	0.00697245	UpRegGluIntDownDiab
VPS8	0.00197986	UpRegGluIntDownDiab
MIR6501	0.00558934	DownGluIntUpDiab
AP2M1	0.00882857	DownGluIntUpDiab
USP24	0.00392136	DownGluIntUpDiab
UBXN7	0.00469148	DownGluIntUpDiab
ZNF319	0.00345412	UpRegGluIntDownDiab
TRIM44	0.00469148	DownGluIntUpDiab
DPP8	0.00469148	DownGluIntUpDiab
RAB8A	0.00628106	DownGluIntUpDiab
HNRNPUL2	0.00882857	DownGluIntUpDiab
KIF5B	0.00268813	DownGluIntUpDiab
ACYP2	0.000222487	DownGluIntUpDiab
DCDC1	0.00882857	UpRegGluIntDownDiab
ATP5ME	0.00775311	DownGluIntUpDiab
PTCRA	0.00628106	UpRegGluIntDownDiab
USP47	0.00197986	DownGluIntUpDiab
DCXR	0.00392136	DownGluIntUpDiab
SUCLG2	0.00985166	DownGluIntUpDiab
SUCLG2P2	0.00985166	DownGluIntUpDiab
NFYC	0.0043655	DownGluIntUpDiab
NBEA	0.00985166	UpRegGluIntDownDiab
WASHC4	0.00585902	DownGluIntUpDiab
MINDY1	0.00985166	UpRegGluIntDownDiab
DALRD3	0.00882857	DownGluIntUpDiab
WNK1	0.000959214	DownGluIntUpDiab
PANK2	0.00325846	UpRegGluIntDownDiab
DNAJC14	0.00628106	DownGluIntUpDiab
RNPS1	0.00288912	UpRegGluIntDownDiab
SCAMP1	0.00220871	DownGluIntUpDiab
PRRC2B	0.000314014	UpRegGluIntDownDiab
SMCHD1	0.00746368	DownGluIntUpDiab
ZEB1	0.000250581	DownGluIntUpDiab
LMO7	0.00162278	DownGluIntUpDiab
LRRC61	0.00143599	UpRegGluIntDownDiab
SRRM1	0.00469148	DownGluIntUpDiab
CUL4A	0.00746368	DownGluIntUpDiab
ZNF639	0.00882857	DownGluIntUpDiab
ZFP42	0.00882857	DownGluIntUpDiab
TTC7B	0.00162278	DownGluIntUpDiab
SOCS3	0.0043655	UpRegGluIntDownDiab
REC114	0.00524981	DownGluIntUpDiab
SS18L1	0.00288912	DownGluIntUpDiab
SRPRA	0.00482353	DownGluIntUpDiab
SELE	0.00392136	UpRegGluIntDownDiab
USP16	0.00926984	DownGluIntUpDiab
CYP2R1	0.00746368	DownGluIntUpDiab
MTDH	0.00882857	DownGluIntUpDiab
ZNF324B	0.00746368	DownGluIntUpDiab
IL6ST	0.00173538	DownGluIntUpDiab
PPP2R5E	0.00392136	DownGluIntUpDiab
ZC3H15	0.00829178	DownGluIntUpDiab
MEF2A	0.00524981	DownGluIntUpDiab
PRKN	0.00197986	DownGluIntUpDiab
ZNF493	0.00829178	UpRegGluIntDownDiab
USP1	0.00784196	DownGluIntUpDiab
ZNF124	0.00143599	DownGluIntUpDiab
ACSL4	0.00068562	DownGluIntUpDiab
MPC1	0.00173538	DownGluIntUpDiab
JAK1	0.00469148	DownGluIntUpDiab
SNRPD2	0.00985166	DownGluIntUpDiab
EIF4G1	0.00697245	DownGluIntUpDiab
H1-2	0.00288912	DownGluIntUpDiab
AP3D1	0.00524981	DownGluIntUpDiab
CD5	0.00392136	UpRegGluIntDownDiab
NAV2	0.00392136	DownGluIntUpDiab
NFAT5	0.00985166	DownGluIntUpDiab
ALDH6A1	0.000577727	DownGluIntUpDiab
DPAGT1	0.00567006	DownGluIntUpDiab
DHCR7	0.00220871	UpRegGluIntDownDiab
DNM2	0.000320834	DownGluIntUpDiab
GBP4	0.00697245	DownGluIntUpDiab
SLC25A46	0.00985166	DownGluIntUpDiab
CDK11A	0.00392136	DownGluIntUpDiab
PPP4R2	0.00567006	DownGluIntUpDiab
ITGAL	0.00985166	UpRegGluIntDownDiab
ANKRD20A4	0.000354956	DownGluIntUpDiab
PAX5	0.00985166	UpRegGluIntDownDiab
CYP11A1	0.00117809	DownGluIntUpDiab
SH3RF2	0.00905314	DownGluIntUpDiab
NRAP	0.00247381	DownGluIntUpDiab
RAB5B	0.00288912	UpRegGluIntDownDiab
TOP1	0.00197986	DownGluIntUpDiab
KIFAP3	0.000388249	UpRegGluIntDownDiab
SMC3	9.48232994053555e-05	DownGluIntUpDiab
MTR	0.00628106	DownGluIntUpDiab
LPGAT1	0.00660914	DownGluIntUpDiab
TRAF3IP3	0.00926984	UpRegGluIntDownDiab
MNDA	0.00905314	DownGluIntUpDiab
ASH1L	0.000445359	DownGluIntUpDiab
SLC16A10	0.00288912	DownGluIntUpDiab
RARS2	0.00132169	DownGluIntUpDiab
SFR1	0.00660914	DownGluIntUpDiab
ACTR1A	0.00173538	DownGluIntUpDiab
LMO4	0.00117809	DownGluIntUpDiab
TNKS2	0.00409361	DownGluIntUpDiab
MAD2L1BP	0.00325846	DownGluIntUpDiab
FAM66C	0.00325846	DownGluIntUpDiab
SLC25A25	0.000475199	UpRegGluIntDownDiab
ATRX	6.50728436442094e-05	DownGluIntUpDiab
TRAF1	0.00746368	DownGluIntUpDiab
ASAH2B	0.0030166	DownGluIntUpDiab
MTMR8	0.00697245	DownGluIntUpDiab
CEMIP2	0.000445359	UpRegGluIntDownDiab
C9orf135	0.00882857	DownGluIntUpDiab
ANKRD20A2	0.000354956	DownGluIntUpDiab
ALDH1B1	0.00268813	UpRegGluIntDownDiab
NR0B1	0.00746368	UpRegGluIntDownDiab
SMPX	0.00524981	DownGluIntUpDiab
GDI2	0.00746368	UpRegGluIntDownDiab
MRPS26	0.00985166	DownGluIntUpDiab
HADHA	0.00985166	DownGluIntUpDiab
IRF4	0.00558934	UpRegGluIntDownDiab
WIZ	0.00288912	DownGluIntUpDiab
PSME4	0.00162278	DownGluIntUpDiab
IGHG1	0.00585902	DownGluIntUpDiab
